# Supplementary material for: Comparative chloroplast genomics and phylogenetics of Fagopyrum esculentum ssp. ancestrale – A wild ancestor of cultivated buckwheat
Source: BMC Plant Biol. 2008 May 20;8:59. doi: 10.1186/1471-2229-8-59 (PMC2430205; doi:10.1186/1471-2229-8-59)
Supplement: Additional file 3 — Alignment of rpl23 homologs in angiosperms and gymnosperms, illustrating the mutations in rpl23 in Caryophyllales. Beta and Spinacia have 14 bp deletion (alignment positions 131–145), Silene has a substitution in 17 alignment position. This substitution (G instead of T or C) creates a stop codon TAG. Fagopyrum has and insertion of 4 bp (alignment positions 49–53). [file 1471-2229-8-59-S3.txt]

Additional file 3. 

Alignment of rpl23 homologs in angiosperms and gymnosperms, illustrating the mutations in rpl23 in Caryophyllales. 
Beta and Spinacia have 14 bp deletion (alignment positions 131-145), Silene has a substitution in 17 alignment position. This substitution (G instead of T or C) creates a stop codon TAG.
Fagopyrum has and insertion of 4 bp (alignment positions 49-53).

                       ....|....| ....|....| ....|....| ....|....| ....|....| ....|....| ....|....| ....|....| ....|....| ....|....| ....|....| ....|....| ....|....| ....|....| ....|....| 
                           5          15         25         35         45         55         65         75         85         95        105        115        125        135        145                                           
Beta                   ATGGATGGAA TCAAATATGC AGTATTTACA GACAAAAGTA TTCGGTTA-- --TTG---GA AAAAAATCAA TATACTTCTA ATGTCGAATC AAGATCAACT AGGACGGAAA TAAAGCATTG GGTCGAACTT T--------- -----GTAAT 
Spinacia               ATGGATGGAA TCAAATATGC AGTATTTACA GACAAAAGTA TTCAGTTA-- --TTG---GG GAAAAAGCAA TATACTTCTA ATGTCGAATC AAGATCAACT AGGACGGAAA TAAAGCATTG GGTCGAACTT T--------- -----GGAAT 
Silene                 ATGGATGGAA TCAAATAGGC AGTATTTACG GACAAAAGTA TTCGGTTA-- --TTG---GG GAAAAAGCAA TATACTTCTA ATGTCGAATT CGAATCAACT AGGACGGAAA TAAAGTATTG GGTCGAACTC TTCTTTGGTG TCAAGGTAAT 
Fagopyrum              ATAGATAGAA TCACATATGC AATATTTACA GACAAAAGTA TTCGGTTAGT TATTG---GG GAAAAATCAA TATACTTCTA ATGTCGAATC AGGATCAACT AGGGCAGAAA TAAAGCATTG GGTCGAACTC TTCTTTAGTG TCAAGGTAAT 
Amborella              ATGGATGGAA TCAAATATGC AGTATTTACA GAAAAAAGTA TTCGGTTA-- --TTG---GG GAACAATCAA TATACTTCTA ATGTCGAATC AGGATCAACT AGGGCAGAAA TAAAGCATTG GATCGAACTC TTCTTTGGTG TCAAGGTAAT 
Daucus                 ATGGATGGAA TCAAATATGC AGTATTTACA GACAAAAGTA TTCGGTTA-- --TTG---GG GAAAAATCAA TATACTTCTA ATGTCGAATC AGGATCAACT AGGACAGAAA TAAAGCATTG GGTCGAACTC TTCTTTGGTG TCAAGGTAAT 
Anethum                ATGGATGGAA TCAAATATGC AGTATTTACA GACAAAAGTA TTCGGTTA-- --TTG---GG GAAAAATCAA TATACTTCTA ATGTCGAATC AGGATCAACT AGGACAGAAA TAAAGCATTG GGTCGAGCTC TTCTTTGGTG TCAAGGTAAT 
Arabidopsis            ATGGATGGAA TCAAATATGC AGTATTTACA GACAAAAGTA TTCGGTTA-- --TTG---GG GAAAAATCAA TATACTTTTA ATGTCGAATC AGGATCAACT AGGACAGAAA TAAAGCATTG GGTCGAACTC TTCTTTGGTG TCAAGGTAAT 
Atropa                 ATGGATGGAA TCAAATATGC AGTATTTACA GACAAAAGTA TTCGGTTA-- --TTG---GG GAAAAATCAA TATACTTCTA ATGTCGAATC AGGATCAACT AGGACAGAAA TAAAGCATTG GGTCGAACTC TTCTTTGGTG TCAAGGTAAT 
Buxus                  ATGGATGGAA TAAAATATGC AGTATTTACA GACAAAAGTA TTCGGTTA-- --TTG---GG GAACAATCAA TATACTTCTA ATGTCGAATC AGGATCAACT AGGACAGAAA TAAAGCATTG GGTCGAACTC TTCTTTGGTG TCAAGGTAAT 
Calycanthus            ATGGATGGAA TCAAATATGC AGTCTTTACA GAAAAGAGTA TTCGGTTA-- --TTG---GG GAACAATCAA TATACTTCTA ATGTCGAATC AGGATCAACT AGGACAGAAA TAAAGCATTG GGTCGAACTC TTCTTTGGTG TCAAGGTAAT 
Chloranthus            ATGGATGGAA TCAAATATAT AGTACTTACA GACAAAAGTA TTCTCTTA-- --TTG---GG GAACAATCAA TATACTTCTA ATGTCGAATC AGGATCAACT AGGACAGAAA TAAAGCATTG GATCGAACTC TTCTTTGGTG TCAAGATAAT 
Citrus                 ATGGATGGAA TCAAATATGC AGTATTTACA GACAAAAGTA TTCGGTTA-- --TTG---GG AAAAAATCAA TATACTTCTA ATGTCGAATC AGGATCAACT AGGACAGAAA TAAAGCATTG GGTCGAACTC TTCTTTGGTG TCAAGGTAAT 
Coffea                 ATGGATGGAA TCAAATATGC AGTATTTACA GACAAAAGTA TTCGGTTA-- --TTG---GG GAAAAATCAA TATACTTTTA ATGTCGAATC GGGATCAACT AGGACAGAAA TAAAGCATTG GGTCGAACTC TTCTTTGGTG TCAAGGTAAT 
Cucumis                ATGGATGGAA TCAAATATGC AGTATTTACA GACAAAAGTA TTCGGTTA-- --TTG---GG GAAAAATCAA TATACTTCTA ATGTCGAATC AGGATCAACT AGGACAGAAA TAAAGCATTG GGTCGAACTC TTCTTTGGTG TCAAGGTAAT 
Drimys                 ATGGATGGAA TCAAATATGC AGTCTTTACA GAAAAAAGTA TTCGGTTA-- --TTG---GG GAACAATCAA TATACTTCTA ATGTCGAATC AGGATCAACT AGGACAGAAA TAAAGCATTG GGTCGAACTC TTCTTTGGTG TCAAGGTAAT 
Eucalyptus             ATGGATGGAA TCAAATATGC AGTATTTACA GACAAAAGTA TTCGGTTA-- --TTG---GG GAAAAATCAA TATACTTTTA ATGTCGAATC AGGATCAACT AGGACAGAAA TAAAGCATTG GGTCGAACTC TTCTTTGGTG TCAAGGTAAA 
Gossypium              ATGGATGGAA TCAAATATGT AGTAGTTACA GACAAAAGTA TTCGGTTA-- --TTG---GT GAAAAATCAA TATACTTCTA ATGTCGAATC AGGATCAACT AGGACAGAAA TAAAGCATTG GGTCGAACTC TTCTTTGGTG TCAAGGTAAT 
Helianthus             ATGGATGGAA TCAGGTATGC AGTATTTACA GACAAAAGTA TTCGGTTA-- --TTG---GG GAAAAATCAA TATACTTCTA ATGTCGAATC AGGATCAACT AGGACAGAAA TAAAGCATTG GGTCGAACTC TTCTTTGGTG TCAAGGTAAT 
Illicium               ATGGATGGAA TCAAATATGC AGTATTTACC GAAAAAAGTC TTCGGTTA-- --TTGATGGT GAACAATCAA TATACTTCTA ATGTCGAATC AGGATCAACT AGGACAGAAA TAAAGCATTG GGTCGAACTC TTCTTTGGTG TCAAGGTAAT 
Jasminum               ATGGATGGAA TCAAATATGC AGTATTTACA GAAAAAAGTA TTCGGTTA-- --TTG---GG GAAAAATCAA TATACTTCTA ATGTCGAATC AGGATCCACT AGGACAGAAA TAAAGCATTG GGTCGAACTC TTCTTTGGTG TCAAGGTAAT 
Lactuca                ATGGATGGAA TCAGGTATGC AGTATTTACA GACAAAAGTA TTCAGTTA-- --TTG---GG GAAAAATCAA TATACTTCTA ATGTCGAATC AGGATCAACT AGGACAGAAA TAAAGCATTG GGTCGAACTC TTCTTTGGTG TCAAGGTAAT 
Liriodendron           ATGGATGGAA TCAAATATGA AGTCTTTACA GAAAAAAGTA TTCGGTTA-- --TTG---GA GAACAATCAA TATACTTCTA ATGTCGAATC AGGATCAACT AGGACAGAAA TAAAGCATTG GGTCGAACTC TTCTTTGGTG TCAAGGTAAT 
Lotus                  ATGAATGGAA TCAAATATGC AGTATTTACA GACAAAAGTA TTCGGTTA-- --TTG---GG GAAAAATCAA TATACTTCTA ATGTCGAATC GGGATCAACT AGGACAGAAA TAAAGCATTG GGTCGAACTC TTCTTTGGTG TCAAGGTAAA 
Nicotiana              ATGGATGGAA TCAAATATGC AGTATTTACA GACAAAAGTA TTCGGTTA-- --TTG---GG GAAAAATCAA TATACTTCTA ATGTCGAATC AGGATCAACT AGGACAGAAA TAAAGCATTG GGTCGAACTC TTCTTTGGTG TCAAGGTAAT 
Nuphar                 ATGGATGGAA TCAAATATGC AGTATTTACA GAAAAAAGTA TTCGGTTA-- --TTG---GG GAACAATCAA TATACTTCTA ATGTCGAATC AGGATCAACT AGGACAGAAA TAAAGCATTG GATCGAACTC TTCTTTGGTG TCAAGGTAGT 
Nymphaea               ATGGATGGAA TCAAATATGC AGTATTTACA GAAAAAAGTA TTCGGTTA-- --TTG---GG GAACAATCAA TATACTTCTA ATGTCGAATC AGGATCAACT AGGACAGAAA TAAAGCATTG GATCGAACTC TTCTTTGGTG TCAAGGTAGT 
Oenothera              ATGGATGGAA TCAAATATGC AGTATTTACA GACAAAGGTG TTCGGTTA-- --TTG---GG GAAAAATCAA TATACTTCTA ATGTCGAATC AGGATCAACT AGGACAGAAA TAAAGCATTG GGTCGAACTC TTCTTTGGTG TCAAGGTACA 
Panax                  ATGGATGGAA TCAAATATGC AGTATTTACA GACAAAAGTA TTCGGTTA-- --TTG---GG GAAAAATCAA TATACTTCTA ATGTCGAATC AGGATCAACT AGGACAGAAA TAAAGCATTG GGTCGAACTC TTCTTTGGTG TCAAGGTAAT 
Piper                  ATGGATGGAA TCAAATATAT AGTCTTTACA GAAAAAAGTA TTCGGTTA-- --TTG---GG GAACAATCAA TATACTTCTA ATGTCGAATC AGGATCAACT AGGACAGAAA TCAAGCATTG GGTCGAACTC TTCTTTGGTG TCAAGGTAAT 
Populus                ATGGATGGAA TCAAATATGC AGTAGTTACA GACAAAAGTA TTCGGTTA-- --TTG---TT GAAAAATCAA TATACTTCTA ATGTCGAATC AGGATCAACT AGGACAGAAA TAAAGCATTG GGTCGAACTC TTCTTTGGTG TCAAGGTAAT 
Ranunculus             ATGGATGGAA TCAAATATGC AGTATTTACA GACAAAAGTA TTCGGTTA-- --TTG---GG GAACAATCAA TATACTTCTA ATGTCGAATC AGGATCAACT AGGACAGAAA TAAAGCATTG GGTCGAACTC TTCTTTGGTG TCAAGGTACT 
Vitis                  ATGGATGGAA TCAAATATGC AGTATTTACA GACAAAAGTA TTCGGTTA-- --TTG---GG GAAAAATCAA TATACTTCTA ATGTCGAATC AGGATCAACT AGGACAGAAA TAAAGCATTG GGTCGAACTC TTCTTTGGTG TCAAGGTAAT 
Morus                  ATGGATGGAA TCAAATATTT CGTAGTTACA GACAAAAGTA TTCGGTTA-- --TTG---CT GAAAAATCAA TATACTTCTA ATGTCGAATC AGGATCAACT AGGACAGAAA TAAAGCATTG GGTCGAACTC TTCTTTGGTG TCAAGGTAAT 
Nandina                ATGGATGGAA TCAAATATGC AGTATTTACA GACAAAAGTA TTCGGTTA-- --TTG---GG GAACAATCAA TATACTTCTA ATGTCGAATC AGGATCAACT AGGACAGAAA TAAAGCATTG GGTCGAACTC TTTTTTGGTG TCAAGGTAAT 
Platanus               ATGGATGGAA TCAAATATGC AGTATTTACA GACAAAGGTA TTCGGTTA-- --TTG---GG GAACAATCAA TATACTTCTA ATGTCGAATC AGGATCAACT AGGACAGAAA TAAAGCATTG GGTCGAACTC TTCTTTGGTG TCAAGGTAAT 
Acorus                 ATGGATGGAA TCAAATATGC AGTATTTACC GAAAAAAGTA TTCGGTTA-- --TTG---GG GAACAATCAA TATACTTCTA ATGTCGAATC AGGATCAACT AGGACAGAAA TAAAGCATTG GGTCGAACTC TTCTTTGGCG TCAAGGTAAT 
Zea                    ATGGATGGAA TCAAATACGC AGTATTTACA GAAAAGAGTC TTCGTTTA-- --TTG---GG AAAGAATCAA TATACTTTTA ATGTCGAATC GGGATTCACT AAGACAGAAA TAAAGCATTG GGTCGAACTC TTCTTTGGTG TTAAGGTAGT 
Oryza                  ATGGATGGAA TCAAATACGC AGTATTTACA GAAAAAAGTC TTCGTTTA-- --TTG---GG AAAGAATCAA TATACTTTTA ATGTCGAATC GGGATTCACT AAGACAGAAA TAAAGCATTG GGTCGAACTC TTCTTTGGTG TTAAGGTAGT 
Triticum               ATGGATGGAA TCAAATACGC AGTATTTACA GAAAAAAGTC TTCGTTTA-- --TTG---GG AAAGAATCAA TATACTTTTA ATGTCGAATC GGGATTCACT AAGACAGAAA TAAAGCATTG GGTCGAACTC TTCTTTGGTG TTAAGGTAGT 
Typha                  ATGGATGGAA TCAAATATGC AGTATTTACA GAAAAAAGTA TTCGGTTA-- --TTG---GG GAACAATCAA TATACTTCTA ATGTCGAATC AGGATCAACT AGGACAGAAA TAAAGCATTG GGTCGAACTC TTCTTTGGTG TCAAGGTAAT 
Phalaenopsis           ATGGATGGAA TCAAATATGC AGTATTTACA GAAAAAAGTA TTCGGTTA-- --TTG---GG GAACAATCAA TATACTTCTA ATGTCGAATC AGGATCAACT AGGACAGAAA TAAAGCATTG GGTCGAACTC TTCTTTGGTG TCAAGGTAAT 
Yucca                  ATGGATGGAA TCAAATATGC AGTATTTACA GAAAAAAGTA TTCGGTTA-- --TTG---GG GAACAATCAA TATACTTCTA ATGTCGAATC AGGATCAACT AGGACAGAAA TAAAGCATTG GGTCGAACTC TTCTTTGGTG TCAAGGTAAT 
Dioscorea              ATGGATGTAA TCAAATATGC AGTATTTACA GAAAAAAGTA TTCGGTTA-- --TTG---GG GAACAATCAA TATACTTCTA ATGTCGAATC AGGATCAACT AGGACAGAAA TAAAGCATTG GGTCGAACTC TTCTTTGGTG TCAAGGTAAT 
Pinus                  ATGGATGAAG TGAAATATCC AGTACTTACG GAGAAAAGTA TTCGTCTA-- --TTG---GA AAGGAACCAA TATACTTTTA ACGTCGATTC GCAATCGAAC AAAACAAAGA TTAAAAATTG GATTGAAAAT TTCTTCGATG TTAAAGTAAT 
Cycas                  ATGAATGAAA TGGAATACAC AATATTTACA GAAAAAAAGA TTCGTTTA-- --TTA---GA AAATAATCAA TATACTTTCG ATGTAGGTTC GAGACCGACC AAAACAGGGG TGAAAAATTG GATCGAACTT TTCTTTGGTG TCAAAGTAAT 

                       ....|....| ....|....| ....|....| ....|....| ....|....| ....|....| ....|....| ....|....| ....|....| ....|....| ....|....| ....|....| ....|....| ....|....| ...
                          155        165        175        185        195        205        215        225        235        245        255        265        275        285                                 
Beta                   AGCTATGAAT AGTCATCGAC TC------CC GGGAAAGGGT AGAAGAATGG GACCTATTAT GGGACATACA ATGCATTACA GACGTATGAT CATTACGCTT CAATCGAGTT ATTCTATTCC ACCTCT-TAG AAAGAAAAGA ACT
Spinacia               AGCTATGAAT AGTCATCGAC TC------CC GGGAAAGGGT AGAAGGATGG GACCTATTAT GGGACATACA ATGCATTACA GACGTATGAT CATTACGCTT CAATCGAGTT ATTCTATTCC ACCTCT-TAG AAAGAAAAGA ACT
Silene                 AGTTATGAAT AGTCATCGAC TC------CT CCGAAAGGGT AGAAGAATGG GACCTATTAT GGAACATACA ATGCATTACA GACGTATGAT CATTACGCTT CAATCGGGTT ATTCTATTCC ACCTCT-TAG AAAGAAAATA ACT
Fagopyrum              AGCTATGAAT AGTCATCGAC TC------CC CCGAAAGGGT AGAAGAATGG GACCTATTAT GGGACACACA ATGCATTCCA GACGTATGAT CATTACGCTT CAACCGGGTT ATTCTATTCC ACCTCT-TAG AAAGAAAAGA ACT
Amborella              AGCTATGAAT AGTCATCGAC TCCCGGTCCC GGGAAAGGGT AGAAGAATGG GACCTCTTAT GGGACATAGA ATGCATTACA GACGTATGAT CATTACGCTT CAACCGGGTT ATTCTATTCC ACCTCT-TAT AGAGAAAAGG ACT
Daucus                 AGCTATGAAT AGTCATCGAC TT------CC GGGAAAGGGT AGAAGAATGG GACCTATTAT GGGACAGACA ATGCATTACA GACGTATGAT CATTACGCTT CAACCGGGTT ATTCTATTCC ACCTCT-TAG AAAGAAAAGA ACT
Anethum                AGCTATGAAT AGTCATCGAC TT------CC GGGAAAGGGT AGAAGAATGG GACCTATTAT GGGACAGACA ATGCATTACA GACGTATGAT CATTACGCTT CAACCGGGTT ATTCTATTCC ACCTCT-TAG AAAGAAAAGA ACT
Arabidopsis            AGCTATGAAT AGTCATCGAC TC------CC CGGAAAGGTT AAAAGAATGG GACCTATTCT GGGACATACA ATGCATTACA GACGTATGAT CATTACGCTT CAACCGGGTT ATTCTATTCC ACCTCT-TAG AAAGAAAAGA ACT
Atropa                 AGCTATGAAT AGTCATCGAC TT------CC GGGAAAGAGT AGAAGAATGG GACCTATTAT GGGACATACA ATGCATTACA GACGTATGAT CATTACGCTT CAACCGGGTT ATTCTATTCC ACCTCT-TAG AAAGAAAAGA ACT
Buxus                  AGCTATAAAT AGCCATCGAC TC------CC GGGAAAGGGT AGAAGAATGG GACCTATTAT GGGACATACA ATGCATTACA GACGTATGAT CATTACGCTT CAACCGGGTT ATTCTATTCC ACCTCT-TAG AAAGAAAAGA ACT
Calycanthus            AGCTATGAAT AGTCATCGAC TC------CC GGGAAAGGGT AGAAGAATG- ---------- -GGACATACA ATGCATTACA GACGTATGAT CATTACGCTT CAACCGGGTT ATTCTATTCC ACCTCT-TAT AGAGAAAAGA ACT
Chloranthus            AGCTATGAAT AGTCACCGAC TC------CC GGGAAAGGGT AGAAGAATGG GACCTATTAT GGGACATACA ATGCATTACA AACGTATGAT CATTACGCTT CAACCGGGTT ATTCTATTCC ACCTCT-TAT AGAGAAAGGC ACT
Citrus                 TGCTATGAAT AGTCATCAAC TC------CC CCGAAAGGGT AGAAGAATGG GACCTATTAT GGCACATACA ATGCATTACA GACGTATGAT CATTACGCTT CAACCGGGTT ATTCTATTCC ACCTCT-TAG AAAGAAAAGA ACT
Coffea                 AGCTATGAAT AGTCATCGAC TT------CC GGGAAAGGGT AGAAGAATGG GACCTATTAT GGGACATACA ATGCATTACA GACGTATGAT CATTACGCTT CAACCGGGTT ATTCTATTCC ACCTCT-TAG AAAGAAAAGA ACT
Cucumis                AGCTATGAAT AGTCATCGAC TC------CC GGGAAAGGGT AGAAGAATGG GACCTATTAT GGGACATACA ATGCATTACA GACGTATGAT CATTACGCTT CAACCGGGTT ATTCTATTCC ACCTCT-TAG AAAGAAAAGA ACT
Drimys                 AGCTATGAAT AGTCATCGAC TC------CC GGGAAAGGGT AGAAGAATGG GACCTATTAT GGGACATACA ATGCATTACA GACGTATGAT CATTACGCTT CAACCGGGTT ATTCTATTCC ACCTCT-TAT AGAGAAAAGA ACT
Eucalyptus             AGCTATGAAT AGTCATCGAC TC------CC GGGAAAGGGT AGAAGAATGG GACCTATTCT GGGACATACA ATGCATTACA GACGTATGAT CATTACGCTT CAACCGGGTT ATTCTATTCC ACCTCT-TAG AAAGAAAAGA ACT
Gossypium              AGCTATGAAT AGTCATCGAC TC------CC CGGAAAGGGT AGAAGAATGG GACCTATTAT GGGACATACA ATGCATTACA GGCGTATGAT CATTACGCTT CAACCGGGTT ATTCTATTCC ACCTCT-TAG AACGAAAAGA ACT
Helianthus             CGCGATGAAT AGTCATCGAC TT------CG GGGAAAGGCT AGAAGAATGG GACCCATTAT GGGACAGACA ATGCATTACA GACGTATGAT CATTACGCTT CAACCGGGTT ATTCTATTCC ACCTCT-TAG AAAGAAAAGA ACT
Illicium               AGCGATAAAT AGTCATCGAC TC------CC CCGAAAGGGT AAAAGAATGG GACCTATTAT GGGACATACA ATGCATTACA GACGTATGAT CATTACGCTT CAACCAGGTT ATTCTATTCC ACCTGT-TAT A------AGA ACT
Jasminum               AGCTATGAAT AGTCATCGAC TT------CC GGGAAAGGGT AGAAGAATGG GACCTATTAT GGGACATACA ATGCATTACA GACGTATGAT CATTACGCTT CAACCCGGTT ATTCTATTCC ACCTCT-TAG AAAGAAAAGA ACT
Lactuca                CGCGATGAAT AGTCATCGAC TT------CG GGGAAAGGCT AGAAGAATGG GACCCATTAT GGGACAGACA ATGCATTACA GACGTATGAT CATTACGCTT CAACCGGGTT ATTCTATTCC ACCTCT-TAG AAAGAAAAGA ACT
Liriodendron           AGCTATGAAT AGTCATCGAC TC------CC GGGAAAGGGT ATAAGAATGG GACCTATTAT GGGACATACA ATGCATTACA GACGTATGAT CATTACGCTT CAACCGGGTT ATTCTATTCT AACTCT-TAT ACAGAAAAGA ACT
Lotus                  AGCTATGAAT AGTCATCGAC TC------CC GGCAAAGGGT AGAAAAGTGC GACTTATTAT GGGACATACA ATGCATTACA GACGTATGAT CATTACGCTT CAACCGGGTT ATTCTATTCC ACCTCT-TAG AAAGAAAAGA ACT
Nicotiana              AGCTATGAAT AGTCATCGAC TT------CC GGGAAAGAGT AGAAGAATGG GACCTATTAT GGGACATACA ATGCATTACA GACGTATGAT CATTACGCTT CAACCGGGTT ATTCTATTCC ACCTCT-TAG AAAGAAAAGA ACT
Nuphar                 AGCTATGAAT AGCCATCGAC TC------CC GGGAAAGGGT AGAAGAATGG GACCTATTAT GCGACATACA ATGCATTACA GACGTATGAT CATTACGCTT CAACCGGGTT ATTCTATTCC ACCTCT-TAT AGAGAAAAGA ACT
Nymphaea               AGCTATGAAT AGCCATCGAC TC------CC GGGAAAGGGT AGAAGAATGG GACCTATTAT GCGACATACA ATGCATTACA GACGTATGAT CATTACGCTT CAACCGGGTT ATTCTATTCC ACCTCT-TAT AGAGAAAAGA ACT
Oenothera              AGCTATGAAT AGTCATCGAC TC------CC GGGAAAGGGT AGAAGAATGG GACCTATTAT GGGACATACA ATGCATTACA GACGTATGAT CATTACGCTT CAACCGGGTT ATTCTATTCC ACCTCT-TAG AAAGAAAAGA ACT
Panax                  AGCTATGAAT AGTCATCGAC TT------CC GGGAAGGGGT AGAAGAATGG GACCTATTAT GGGACAGACA ATGCATTACA GACGTATGAT CATTACGCTT CAACCGGGTT ATTCTATTCC ACCTCT-TAG AAAGAAAAGA ACT
Piper                  AGCTATGAAT AGTCATCGAC TC------CA GGGAAAGGGT AGAAGAATGG GACCTATTAT AGGACATACA ATGCATTACA GACGTATGAT CATTACGCTT CAACCGGGTT ATTCTATTCC ACCTCT-TAT AGAGAAAAGA ACT
Populus                AGCTATGAAT AGCCATCGAC TC------CC GGGAAAGGGT AGAAGAATGA GACCTATTAT GGGACATACA ATGCATTACA GACGTATGAT CATTACGCTT CAACCGGGTT ATTCTATTCC ACCTCT-TAG AAAGAAAAGA ACT
Ranunculus             AGCTATGAAT AGTCATCGAC TC------CC GGGAAAGGGT AGAAGAATGG GACCCATTAT GGGACATACA ATGCATTACA GACGTATGAT CATTACGCTT CAACCGGGTT ATTCTATTCC ACCTCT-TAG AAAGAAAAGA ACT
Vitis                  AGCTATGAAT AGTCATCGAC TC------CC GGGAAAGGGT AGAAGAATGG GACCTATTAT GGGACATACA ATGCATTACA GACGTATGAT CATTACGCTT CAACCGGGTT ATTCTATTCC ACCTCT-TAG AAAGAAAAGA ACT
Morus                  AGCTATGAAT AGTCATCGAC TC------CC GGGAAAGGGT AGAAGAATGG GACCTATTAT GGGACATACA ATGCATTACA GACGTATGAT CATTACGCTT CAACCGGGTT ATTATATTCC ACCTCT-TAT AAAGAAAAGC ACT
Nandina                AGCTATGAAT AGTCATCGAC TC------CC GGGAAAGGGT AGAAGAATGG GACCCATTAT GGGACATACA ATGCATTACA GACGTATGAT CATTACGCTT CAACCGGGTT ATTCTATTCC ACCTCT-TAG AAAGAAAAGA ACT
Platanus               AGCTATGAAT AGTCATCGAC TC------CC GGGAAAGGGT AGAAGAATGG GACCTATTAT GGGACATACA ATGCATTACA GACGTATGAT CATTACGCTT CAACCGGGTT ATTCTATTCC ACCTCT-TAG AAAGAAAAGA ACT
Acorus                 AGCTATGAAT AGTCATCGAC TC------CC GGGAAAGGGT AGAAGAGTGG GACCTATTAA GGGACATACA ATGCATTACA GACGTATGAT CATTACGCTT CAACCGGGTT ATTCTATTCC ACCTCT-TAT AGAGAAAAGA ACT
Zea                    AGCTGTGAAT AGCCATCGAC TA------CC CGGAAAGGGT AGAAGAATGG GACCTATTCT GGGACATACA ATGCATTACA GACGTATGAT CATTACCCTT CAACCGGGTT ATTCTATTCC ACTTCTAGAT AGAGAAACGA AC-
Oryza                  AGCTGTGAAT AGCCATCGAC TA------CC CGGAAAGGGT AGAAGAATGG GCCCTATTCT AGGACATACA ATGCATTACA GACGTATGAT CATTACCCTT CAACCGGGTT ATTCTATTCC ACTTCTAGAT AGAGAAAAAA AC-
Triticum               AGCTGTGAAT AGCCATCGAC TA------CC CGGAAAGGGT AGAAGAATGG GCCCTATTCT AGGACATACA ATGCATTACA GACGTATGAT CATTACCCTT CAACCGGGTT ATTCTATTCC ACTTCTAGAT AGAGAAAAAA AC-
Typha                  AGCTATGAAT AGTCATCGAC TA------CC CGGAAAGGGT AGAAGAATGG GATCTATTAT GGGACATACA ATGCATTACA GACGTATGAT CATTACGCTT CAACGGGGTT ATTCTATTCC ACCTCT-TAT AGAGAAAAGA ACT
Phalaenopsis           AGCTATGAAT AGTCATCGAC TC------CC GGGAAAGGGT AGAAGGATGG GACCTATTAT GGGACATACA ATGCATTACA GACGTATGAT CATTACGCTT CAACCGGGTT ATTCTATTCC ACCTCT-TAT AGAGAAAAGA ACT
Yucca                  AGCTATGAAT AGTCATCGAC TC------CC GGGAAAGGGT AGAAGAATGG GACCTATTAT GGGACATACA ATGCATTACA GACGTATGAT CATTACGCTT CAACCGGGTT ATTCTATTCC ACCTCT-TAT AGAGAAAAGA ACT
Dioscorea              AGCTATGAAT AGTCATCGAC TC------CC GGGAAAGGGT AGAAGAATGG GACCTATTAT GGGACATACA ATGCATTACA GACGTATGAT CATTACGCTT CAACCGGGTT ATTCTATTCC ACCTCT-TAT AGAGAAAAGA ACT
Pinus                  AGCTATGAAC AGCTATCGCC TC------CC TGAAAAAGGA GGAAAGAGAG TGTCAATGAT AGGACATCCA ATACGTTGTA AACGTGTGAT TATTACACTT AGAACCGGTG ATTCTATTCC ACTCTTTTCA GAACAA---- ---
Cycas                  AGCTATGAAT AGTTATCGAC CT------CC AAAAAAGGGA GGAACAGTAG GACCAATA-- -GGACATCCA ATACGTTGTA GGCGTATGAT TATTGCACTC CAGCCAGGTT ATTCTATTCC ACTTCTTTCA GAGGAA---- ---
